# Supplementary material for: Bioinspired Ultra-Low Adhesive Energy Interface for Continuous 3D Printing: Reducing Curing Induced Adhesion
Source: Research (Wash D C). 2018 Dec 20;2018:4795604. doi: 10.1155/2018/4795604 (PMC6750170; doi:10.1155/2018/4795604)
Supplement: Supplementary Materials — Equipment and Characterization. Supplementary Text. Figure S1. UV-vis absorbance spectra of the quartz, PDMS, and S-PDMS surfaces. Figure S2. The influence of light intensity and lifting velocity on the morphology of the 3D printed structures. Figure S3. Characterization of arrayed hole-balls. Figure S4. The weight ratio of PDMS, silicone oil swelled PDMS, and S-PDMS after violently washing with ethanol. Figure S5. Characterization of the influence of cuing interface on the bottom surface of the cured model for the polyurethane acrylate resin system. Figure S6. Versatility of S-PDMS surface as a continuous printing curing interface. Figure S7. Comparison of the UV curing process on different curing interfaces. (a) Scheme of the experimental configuration. Figure S8. SEM images and XPS characterization of the PDMS surface after continuous curing for different printing distances. Figure S9. Long-term stability of the S-PDMS surface as the curing interface of continuous 3D printing. Figure S10. Detailed characterization of the S-PDMS surface. Figure S11. The influence of miscibility of the lubricant with the liquid resin on the curing induced adhesive behavior. Figure S12. The influence of light intensity and lifting velocity on the morphology of printing a columnar structure. Figure S13. Curing induced adhesion versus the polyacrylate resin system lifting velocity of supporting plate and light intensity of UV source on (a) F-PDMS and (b) silicone oil swelled PDMS surface. Figure S14. Applicable scope of lifting velocity and light intensity for PDMS surface and S-PDMS surface as the curing interface for the polyacrylate resin. Figure S15. The criteria that the substrate should satisfy to realize continuous 3D printing. Figure S16. Refilling time of liquid resin on fluorinated PDMS, PDMS, fluorinated quartz, quartz, and S-PDMS surfaces. Figure S17. Characterization of self-supporting 3D structures fabricated on the S-PDMS surface without the use of supporting materials. [file 4795604.f1.zip]

Archive with 7 entries (6 files):
- 4795604.f1/
- 4795604.f1/Movie S1.avi
- 4795604.f1/Movie S2.avi
- 4795604.f1/Movie S3.avi
- 4795604.f1/Movie S4.avi
- 4795604.f1/Movie S5.avi
- 4795604.f1/Supplementary Materials.docx
